# Supplementary material for: Field-Emission Scanning Electron Microscope as a Tool for Large-Area and Large-Volume Ultrastructural Studies
Source: Animals (Basel). 2021 Nov 27;11(12):3390. doi: 10.3390/ani11123390 (PMC8698110; doi:10.3390/ani11123390)
Supplement: Supplementary file 1 [file animals-11-03390-s001.zip]

Archive with 1 entries (1 files):
- animals-1466337-supplementary.mp4
